# Supplementary material for: Prototyping in Polymethylpentene to Enable Oxygen-Permeable On-a-Chip Cell Culture and Organ-on-a-Chip Devices Suitable for Microscopy
Source: Micromachines (Basel). 2024 Jul 10;15(7):898. doi: 10.3390/mi15070898 (PMC11278790; doi:10.3390/mi15070898)
Supplement: Supplementary file 1 [file micromachines-15-00898-s001.zip]

Archive with 1 entries (1 files):
- micromachines-3034679-supplementary.pdf
